# Supplementary material for: Deep learning image segmentation approaches for malignant bone lesions: a systematic review and meta-analysis
Source: Front Radiol. 2023 Aug 8;3:1241651. doi: 10.3389/fradi.2023.1241651 (PMC10442705; doi:10.3389/fradi.2023.1241651)
Supplement: Supplementary file 1 [file Table1.xlsx]

## Sheet: Table
Supplementary Table 1: Detailed characteristics of included studies
Reference	Citation	Imaging Modality	Imaging Dimensionality	Primary Cancer Type	Quality of lesion (Blastic, Lytic, or Mixed)	Soft Tissue Component	Model Architecture	Dataset Publicity	Dataset size	Patient Population	Patients Treated?	Ground Truth (who performed manual annotations)	Training-(Cross Validation)-Test Split (%s)	Cross Validation Included?	Pre-processing techniques (Data augmentation, transfer learning, data generation, etc.)	Metrics
28	Baidya Kayal et al (2020)	MRI	3D	Osteosarcoma	NR	Yes	DNN (Deep Feedforward Neural Network)	Private	55 Patients; 3,520 Images	Age: 17.8 ± 7.4 years Gender Distribution: 74.5% Male, 25.5% Female	NR	1 Radiologist	NR	Yes (10-Fold)	NR	DSC: 0.7302 ± 0.0987 Sensitivity: 0.8612 ± 0.1424 Precision: 0.932 Jaccard: 0.6211 ± 0.1265
29	Chang CY et al (2022)	CT	2D	Sclerotic Metastases (1º not specified)	Blastic	NR	U-Net	Private	242 Patients; 600 Images	NR	NR	1 Musculoskeletal Radiologist	72-18-10	Yes	Histogram equalization, Data augmentation	DSC: 0.83 Precision: 0.939 Specificity: 0.868 PPV: 0.967
30	Chang CY et al (2022)	CT	2D	Sclerotic Metastases (1º not specified)	Lytic	NR	U-Net	Private	1,706 Images	NR	NR	1 Musculoskeletal Radiologist	72-18-10	Yes	Histogram equalization, Data augmentation	DSC: 0.61 Sensitivity: 0.74 Specificity: 0.633 PPV: 0.783
31	Chen X et al (2022)	MRI	3D	Prostate Cancer	Blastic	Yes	U-Net (based on DeepLab V3)	Public	26 Patients; 130 Images	NR	Yes (Radiotherapy)	1 Radiation Oncologist	61.5-38.5	Yes (5-Fold)	3D cycle-GAN, Data Augmentation, Random Scaling, Random Cropping, Random Flipping	DSC: 0.93
32	Chmelik J et al (2018)	CT	3D	Vertebral metastases (100 cervical, 371 thoracic, and 155 lumbar) (1º not specified)	Mixed	NR	CNN (Convolutional Neural Network)	Private	31 Patients; 626 Images	Age: 70.8 years (Mean); 46–86 years (Range) Gender Distribution: 18 Males and 13 Females	NR	2 Radiologists	60-20-20	Yes (Leave-One-Out)	Data Centering, Resampling, Boundary Boxes, Patching	TPR: 0.71 TNR: 0.88 AUC: 0.59
33	Ding Y et al (2022)	CT	3D	Cervical Cancer	NR	No	V-Net	Private	130 Patients	NR	NR	NR	69.2-7.7-23.1	Yes	NR	V-Net DSC: 0.85 V-Net Jaccard: 0.77 V-Net ASD: 2.58 V-Net HD: 11.2 U-Net DSC: 0.83 U-Net Jaccard: 0.75 U-Net ASD: 2.26 U-Net HD: 10.8
34	Faghani S et al (2023)	CT	2D	Multiple Myeloma	Lytic	Yes	U-Net	Private	9 Patients; 540 Images	Age: 67 years (Median), 35-90 years (Range) Gender Distribution: Male 55%; Female 45%	NR	1 Medical student with oversight from 1 Musculoskeletal Radiologist	90-10	Yes (5-Fold)	Cropping, Rotation, Flipping, Zooming, Affinement	DSC: 0.93 Sensitivity: 0.916 Specificity: 0.846 AUROC: 0.904
35	Fan X et al (2021)	MRI	3D	Lung Cancer	Lytic	NR	Adaboost and Chan-Vese (CV) Algorithm	Private	87 Patients	Age: 54 ± 11.3 years, 29–76 years (Range) Gender Distribution: 51 Males; 36 Females	No	2 Radiologists	NR	NR	No	DSC: 0.8591 Precision: 0.92 Jaccard: 0.8002
36	Fan X et al (2021)	CT	3D	Lung Cancer	Lytic	Yes	Dilated Convolutional U-Net	Private	36 Patients; 180 Images	Age: 25–65 years (Range)	No	NR	75-25	No	No	DSC: 0.9513 Sensitivity: 0.619 Precision: 0.937
37	Huang L et al (2017)	CT	NR	Osteosarcoma	Mixed	Yes	MSFCN (Fully Convolutional Networks with Multiple Supervised Side Output Layers)	Private	23 Patients; 2,305 Images	Age: 8 to 30 years (Range)	NR	2 Radiologists	82.4-17.6	No	Data Augmentation	DSC: 0.9029 ± 0.0944 Sensitivity: 0.9176 ± 0.1076
38	Huo T et al (2023)	CT	3D	Lung Cancer	NR	NR	Cascaded 3D-Unet	Private	126 Patients	Age: 61.55 years (Mean) Gender Distribution: 57.8 % Male; 42.2% Female	No	5 Radiologists	60.3-9.5-30.2	Yes	3D Spatial Squeeze, 3D Spatial SE excitation, 3D Global Attention-Up Sampling	DSC: 0.856 Sensitivity: 0.894
39	Hwang D et al (2019)	PET/MRI	3D	Thymic Cancer, Breast Cancer, Lung Cancer, Oral Cancer, Thyroid Cancer, Lymphoma, Osteosarcoma, Cholangiocarcinoma	NR	Yes	Modified UNet	Private	100 Patients	Age: 57.3 ± 14.1 years Gender Distribution: 38 Male; 62 Female	NR	CT-derived μ-map	60-20-20	Yes	Input with MLAA Algorithm (Maximum-Likelihood Reconstruction of Activity and Attenuation)	DSC: 0.77
40	Jin J et al (2023)	MRI	3D	Colorectal Cancer	Mixed (64% Lytic, 30.6% Blastic, 5.6% Miscibility)	NR	Non-convolutional ANMM (Artificial Neural Network Model)	Public	614 Patients	Age: 58 years Gender distribution: 62.1% male, 38.9% female	NR	1 radiology resident (initial annotations), 1 experienced radiologist (modification and confirmation)	70-30	Yes (10-Fold)	Data Equalization, Data Normalization, Feature Dimension Reduction, Feature Selection	AUC: 0.894
41	Johnsson K et al (2022)	PET/CT	NR	Prostate Cancer	Blastic	NR	aPROMISE (automated Prostate Molecular Imaging Standardized Evaluation)	Private	339 Patients	NR	NR	1 experienced Nuclear Medicine Specialist	NR	NR	NR	Sensitivity: 0.867
42	Ling Z et al (2022)	MRI	2D	Osteosarcoma	NR	Yes	DUconViT (Double U-shaped Visual Transformer with Convolution)	Public	204 Patients; 80,000+ Images	NR	Yes (Chemotherapy)	NR	80-20	No	ResNet18 Filtering, Brightness Adjustment, Contrast Adjustment, Rotation, Flipping	DSC: 0.924 Sensitivity: 0.937 Precision: 0.938 Accuracy: 0.996 IOU: 0.868
43	Lingappa E (2023)	MRI	2D	Prostate Cancer	Blastic	NR	Spiking Neural Network (SNN)	Private	60 Images	NR	NR	NR	NR	NR	NR	Specificity: 0.88 Accuracy: 0.92
44	Liu F et al (2022)	MRI	2D	Osteosarcoma	NR	No	CaPaN (Contextual Axial-Preserving Attention Network)	Public	204 Patients; 80,000+ Images	Location: Xiangya II Hospital of Central South University	NR	Radiologists	80-20	Yes	Res2Net Aggregation, Channel Feature Pyramid Extraction, Axial Attention Mining	No Enhancement DSC: 0.467 Four Enhancement DSC: 0.871 Six Enhancement DSC: 0.901 Sensitivity: 0.934 Specificity: 1.000 No Enhancement F1: 0.341 Four Enhancement F1: 0.843 Six Enhancement F1: 0.892
45	Liu F et al (2022)	MRI	3D	Osteosarcoma	NR	Yes	OSTransnet (Osteosarcoma MRI image segmentation method based on Transformer and U-net)	Private	4000+ Images	NR	NR	NR	80-20	Yes	Edge Enhancement, Data Optimization, Rotation	DSC: 0.949 Sensitivity: 0.981 IOU: 0.904
46	Liu X et al (2021)	MRI	3D	Prostate Cancer	Blastic	NR	U-Net	Private	859 Patients	NR	No	Radiology resident under supervision of radiology attending physician	90-10-10	Yes	Whole Bone Segmentation Pre-Processing	DSC: 0.79 Externally validated DSC: 0.79
47	Liu X et al (2021)	MRI	3D	Prostate Cancer	Blastic	NR	U-Net	Private	264 Patients	NR	No	Radiologists	78.8-10.6-10.6	Yes	External Validation (60 patients)	DSC: 0.85 Externally Validated DSC: 0.84 Precision: 0.962 ± 0.03 ICC: 0.904 Confidence Interval: 0.871–0.929
48	Lv B et al (2023)	MRI	2D	Osteosarcoma	NR	NR	TBNet (Transformer Based U-Net)	Private	204 Patients; 4,000+ Images	NR	NR	Doctors at Hospital	70-10-20	Yes	Threshold Screening Filter, NLM Noise Reduction	DSC: 0.949 Sensitivity: 0.945 Precision: 0.82
49	Moreau N et al (2020)	PET/CT	3D	Breast Cancer	NR	NR	nnU-Net x2 (no new U-Net)	Private	24 Patients	NR	NR	2 Radiologists	NR	Yes (3-Fold)	Data Augmentation	DSC: 0.94 ± 0.03 Sensitivity: 0.67
50	Moreau N et al (2022)	PET/CT	3D	Breast Cancer	NR	NR	3D nnUNet x4 (no new U-Net)	Private	45 Patients	NR	NR	NR	NR	Yes (3-Fold)	NR	DSC: 0.53
51	Ouyang T et al (2022)	MRI	NR	Osteosarcoma	NR	NR	UATransNet (UATransNet Residual and UATransNet Dense)	Private	286 Patients; 80,000+ Images	Location: Xiangya II Hospital of Central South University	NR	NR	70-30	No	Data Augmentation, Rotation	DSC: 0.921 ± 0.04 Sensitivity: 0.945 ± 0.04 AW-Net(16) Specificity: 0.9881 ± 0.0180 AW-Net(16, ASC) Specificity: 0.9837 ± 0.0282 AW-net(16) Precision: 0.9742 ± 0.0190 AW-net(16, ASC) Precision: 0.9730 ± 0.0260
52	Qu Y et al (2021)	MRI	2D	Osteosarcoma	NR	Yes	Pseudo-3D U-Net	Private	105 Patients	Age: 48.36 years (Mean) Gender Distribution: 66.7% Male; 33.3% Female Location: Shanghai Ninth People’s Hospital	NR	2 Radiologists	85.7-14.3	Yes (7-Fold)	RCRL, MVF	Pseudo 3Net DSC: 0.888 U-Net DSC: 0.78 V-Net DSC: 0.83
53	Schott B et al (2023)	PET/CT	3D	Prostate Adenocarcinoma	Blastic	NR	DeepMedic and nnU-Net (no new U-Net)	Private	37 Patients; 37 Images	Age: 34 years (Median)	Yes (Docetaxel Based Chemotherapy Treatment or an Androgen Receptor-Directed Inhibitor Treatment)	1 Nuclear Medicine Physician	80-20	Yes (5-Fold)	Data Augmentation, ±3D Ensembling	Deep Medic DSC: 0.61 ± 0.15 DeepMedic_Ens DSC: 0.66 ± 0.15 nnUNet DSC: 0.80 ± 0.12 nnUNet_Ens DSC: 0.79 ± 0.12
54	Shen et al (2022)	MRI	NR	Osteosarcoma	NR	NR	FaBiNet (Fast Bilateral Segmentation Network - based on guided aggregated bilateral network (OSGABN))	Public	80,000+ Images	Age: 15-25 years (Range) Gender Distribution: 54.9% Male; 45.1% Female Location: Xiangya II Hospital of Central South University	Mixed - 88% Yes (surgery), 12% No	NR	70-30	No	Data Optimization, Slice Separation, Noise Reduction, Curvelet Transformation	FCN-16s DSC: 0.859 FCN-16s Sensitivity: 0.882 FCN-16s Precision: 0.922 FCN-16s F1: 0.900 FCN-16s IoU: 0.824 FCN-16s Params:134.3 M FCN-8s DSC: 0.876 FCN-8s Sensitivity: 0.873 FCN-8s Precision: 0.941 FCN-8s F1: 0.901 FCN-8s IoU: 0.830 FCN-8s Params: 134.3 M PSPNet DSC: 0.870 PSPNet Sensitivity: 0.888 PSPNet Precision: 0.856 PSPNet F1: 0.872 PSPNet IoU: 0.772 PSPNet Params: 46.70 M MSFCN DSC: 0.874…
55	Shuai L et al (2023)	CT	NR	Osteosarcoma	NR	Yes	AW-Net (Advanced W-Shaped Network) (based on UNet) with comparisons (U-Net, PSPNet, U-Net3+, AU-Net, U-Net++, MSFCN, U2Net, MSRN, W-Net++)	Private	23 Patients; 2,303 Images	Age: 8-30 years (Range) Location: Beijing Jishuitan Hospital	NR	Multiple Experienced Radiologists	80-20	Yes (5-Fold)	Cropping preprocessing (noise reduction), normalization, histogram equalization, data augmentation (random mirror flipping, rotation methods)	DSC: 0.8189 ± 0.1569 AW-net(16) Sensitivity: 0.8003 ± 0.1682 AW-net(16) Jaccard: 0.6981 ± 0.1927 AW-net(16) AUC: 0.8897 ± 0.0994 AW-net(16, ASC) Sensitivity: 0.8189 ± 0.1569 AW-net(16, ASC) Jaccard: 0.7197 ± 0.1798 AW-net(16, ASC) AUC: 0.9119 ± 0.0777
56	Trägårdh E et al (2022)	PET/CT	3D	Prostate Cancer	Blastic	NR	U-Net	Private	660 Patients	Location: Skåne University Hospital, Lund and Malmö, Sweden	NR	1 Nuclear Medicine Physician for all data, 5 other nuclear medicine physicians for test sets only	63.6-18.2-18.2	Yes	Nesterov momentum	Sensitivity: 0.62
57	Wang J et al (2021)	CT	3D	Myeloma	Lytic	NR	U-Net and RCNN (Region-Based Convolutional Neural Network)	Private	186 Patients	Age: 58.54 ± 10.15 years, 35 to 82 years (Range) Gender Distribution: 93 Males; 93 Females	Mixed - 68.8% Yes (Chemotherapy - Bortezomib), 31.2% No	NR	NR	NR	NR	UNet and RCNN IOU: 0.9821 RCNN IOU: 0.9837 UNet IOU: 0.9583
58	Wang L et al (2022)	MRI	3D	Osteosarcoma	NR	NR	DFA-Net (Deep Feature Aggregation) with comparisons (FCN-8s, FCN-16s, PSPNet, MSRN, MSFCN, FPN, U-Net)	Private	204 Patients; 81,326 Images	Gender Distribution: 112 Male; 92 Female Location: Second Xiangya Hospital of Central South University SES: 78 Low SES; 126 High SES	NR	NR	80.4-19.6	No	Localization, Enhancement, data augmentation (random cropping, horizontal flipping, 90 and 180 degree rotation), ±Eformer model (noise removal)	DSC: 0.949 Sensitivity: 0.952 F1: 0.95 IOU: 0.903 ACC: 0.991
59	Wu J et al (2022)	MRI	NR	Osteosarcoma	NR	NR	DecoupleSegNet	Public	204 Patients; 80,000+ Images	Gender Distribution: 112 Male; 92 Female Location: Second Xiangya Hospital of Central South University SES: 78 Low SES; 126 High SES	NR	NR	75-25	No	data augmentation (sequence of operations, including scaling, expanding, rotating, and flipping), noise addition, normalization, BFG (body feature map generation)	ResNet-101 DSC: 0.9457 ResNet-101 Sensitivity: 0.9442 ResNet-101 Precision: 0.9491 ResNet-101 F1: 0.9457 ResNet-101 IOU: 0.8554 ResNet-101 with Body Feature Generation (BFG) and Feature Optimization Module (EFO) DSC: 0.9487 ResNet-101 with BFG and EFO Sensitivity: 0.9483 ResNet-101 with BFG and EFO Precision: 0.9529 ResNet-101 with BFG and EFO F1: 0.9500 ResNet-101 with BFG and EFO IOU: 0.9051
60	Wu J et al (2022)	MRI	3D	Osteosarcoma	NR	Yes	RFNOMS (Residual Fusion Network for Osteosarcoma MRI Image Segmentation) with comparisons (U-Net, SeqUNet, FPN, MSRN, MSFCN)	Public	204 Patients; 80,000+ Images	Gender Distribution: 112 Male; 92 Female Location: Second Xiangya Hospital of Central South University SES: 78 Low SES; 126 High SES	NR	NR	70-20-10	Yes	NLM Noise Reduction	MSRN DSC: 0.834 MSRN Sensitivity: 0.945 MSRN Precision: 0.893 MSRN F1: 0.918 MSRN IOU: 0.853 MSRN Params (M): 14.27 MSFCN DSC: 0.874 MSFCN Sensitivity: 0.936 MSFCN Precision: 0.882 MSFCN F1: 0.906 MSFCN IOU: 0.841 MSFCN Params (M): 20.38 FPN DSC: 0.883 FPN Sensitivity: 0.924 FPN Precision: 0.914 FPN F1: 0.921 FPN IOU: 0.854 FPN Params (M): 88.63 SepUNet DSC: 0.895 SepUNet Sensitivity: 0.932 SepUN…
61	Wu J et al (2022)	MRI	2D	Osteosarcoma	NR	NR	ETU-Net (U-shaped network architecture with embedded Transformer blocks) with comparisons (U-Net, PSPNet, FCN-8s, FCN-16s, SeqU-Net, FPN, MSRN, MSFCN)	Private	198 Patients; 70,000 Images	Gender Distribution: 112 Male; 92 Female Location: Second Xiangya Hospital of Central South University SES: 78 Low SES; 126 High SES	NR	3 Radiologists	85-15	No	Noise Reduction, Conditional random fields (optimize tumor boundaries)	UNet DSC: 0.892 UNet Sensitivity: 0.934 UNet Precision: 0.922 UNet F1: 0.928 UNet IOU: 0.877 UNet FLOPs: 160.16 PSPNet DSC: 0.898 PSPNet Sensitivity: 0.898 PSPNet Precision: 0.876 PSPNet F1: 0.887 PSPNet IOU: 0.852 PSPNet FLOPs: 101.55G FCN-8s DSC: 0.887 FCN-8s Sensitivity: 0.868 FCN-8s Precision: 0.934 FCN-8s F1: 0.901 FCN-8s IOU: 0.840 FCN-8s FLOPs: 190.08G FCN-16s DSC: 0.869 FCN-16s Sensitivit…
62	Wu J et al (2022)	MRI	NR	Osteosarcoma	NR	NR	BA-GCA Net (Boundary-Aware Grid Contextual Attention Net)	Public	204 Patients; 80,000+ Images	Gender Distribution: 112 Male; 92 Female Location: Second Xiangya Hospital of Central South University SES: 78 Low SES; 126 High SES	NR	NR	80-20	No	Data Augmentation, Novel grid contextual attention, Statistical texture learning block, and the Spatial transformer block	DSC: 0.927 Sensitivity: 0.937
63	Wu J et al (2022)	MRI	3D	Osteosarcoma	NR	Yes	Deep Separable U-Net	Public	204 Patients; 80,000+ Images	Gender Distribution: 112 Male; 92 Female Location: Second Xiangya Hospital of Central South University SES: 78 Low SES; 126 High SES	NR	NR	80.4-19.6	No	Binarization, Data Augmentation, Conditional random field, Mean Teacher optimization algorithm, Particle filter technology to fit the boundary curve, Complex Newton-Cotes algorithm is applied to area calculation	DSC: 0.914 Sensitivity: 0.938 F1: 0.937 IOU: 0.874
64	Xu L et al (2018)	PET/CT	3D	Multiple Myeloma	Lytic	NR	V-Net and W-Net	Private	12 Patients; 82 Images	NR	NR	NR	85.4-14.6	Yes (3-Fold)	Phantom image generation for training set	CT V-Net DSC: 0.2637 CT V-Net Sensitivity: 0.7318 CT V-Net Specificity: 0.9443 CT V-Net Precision: 0.1608 PET V-Net DSC: 0.2851 PET V-Net Sensitivity: 0.6177 PET V-Net Specificity: 0.9604 PET V-Net Precision: 0.1853 PET/CT V-Net DSC: 0.6949 PET/CT V-Net Sensitivity: 0.7106 PET/CT V-Net Specificity: 0.995 PET/CT V-Net Precision: 0.6800 PET/CT W-Net DSC: 0.7298 PET/CT W-Net Sensitivity: 0.7350 PET/…
65	Yildiz P et al (2023)	CT	2D	1º Bone tumors (71% malignant, 29% benign)	NR	NR	Mask2Former with comparisons (2D MaskRCNN, 3D U-Net, 3D DenseNet)	Private	84 Patients; 5534 Images	Age: 20-90 years (Range) Gender Distribution: 34 Males and 50 Females	NR	NR	80-20	Yes (5-Fold)	Transfer Learning with COCO	2D Mask2Former DSC: 0.80 ± 0.08 2D MaskRCNN DSC: 0.70 ± 0.15 3D U-Net DSC: 0.67 ± 0.30
66	Zhan X et al (2023)	MRI	2D	Osteosarcoma	NR	Yes	SEAGNET (Supervised Edge-Attention Guidance Segmentation Network) with comparisons (DNN, DecoupleSegNet, Residual Fusion Network, CaPaN, ETU-Net + denoise + CRF, Eformer + DFANet, BA-GCA Net, SepU-Net + CRF + Prop, DUconViT, PESNet, OSGABN, UATransNet Residual)	Private	89 Patients; 4,000 Images	NR	NR	3 Doctors with 10+ years clinical experience	80-20	No	Data Augmentation (Scaling, Cropping, Rotating, Transforming, Flipping, Salting)	DNN DSC: 0.7302 DNN Sensitivity: 0.8612 DNN Precision: 0.7657 DNN Accuracy: NR DNN F1: NR DNN IOU: NR Multi-Technology Combination DSC: 0.8984 Multi-Technology Combination Sensitivity: 0.8615 Multi-Technology Combination Precision: 0.9596 Multi-Technology Combination Accuracy: 0.9802 Multi-Technology Combination F1: NR Multi-Technology Combination IOU: NR DecoupleSegNet DSC: 0.9487 DecoupleSegNet…
67	Zhang et al (2018)	CT	NR	Osteosarcoma	NR	Yes	MSRN (Multiple Supervised Residual Network) (extension of ResNet-50) with comparisons (U-Net, FCN)	Private	23 Patients; 2305 Images	Location: Beijing Jishuitan Hospital	NR	Experienced radiologist, with random checking by original + additional radiologist	82.4-17.6	No	General cropping to region of interest, Image normalization, Data augmentation (rotations, mirroring)	FCN DSC: 0.8044 ± 0.2095 FCN Sensitivity: 0.7937 ± 0.2305 FCN F1: 0.8634 U-Net DSC: 0.8125 ± 0.1445 U-Net Sensitivity: 0.8091 ± 0.1677 U-Net F1: 0.8431 MSRN DSC: 0.8922 ± 0.1661 MSRN Sensitivity: 0.8874 ± 0.1816 MSRN F1: 0.9305
68	Zhao Y et al (2020)	PET/CT	2D	Prostate cancer	Blastic	No	Triple-Combining 2.5D U-Net	Private	193 Patients	Age: 69.6 ± 7.9 years; 50–85 years (Range)	NR	Nuclear Medicine Physicians	67.4-32.6	Yes (5-Fold)	NR	DSC: 0.6 Sensitivity: 0.99 Precision: 0.99 F1: 0.99
Footnote: "reference" refers to references list from the main manuscript document. NR, not reported; CT, computed tomography; MRI, magnetic resonance imaging; PET, positron emission tomography; 2D, 2-dimensional; 3D, 3-dimensional; DSC, Dice Similarity Coefficient; AUC, Area Under the ROC curve
